# Supplementary material for: Intraoperative FCU CMAP Amplitude During Oberlin Nerve Transfer: Association with Reinnervation Timing and Functional Outcomes
Source: J Clin Med. 2026 Mar 24;15(7):2476. doi: 10.3390/jcm15072476 (PMC13073934; doi:10.3390/jcm15072476)
Supplement: Supplementary file 1 [file jcm-15-02476-s001.zip]

Archive with 5 entries (4 files):
- jcm-4188078-Supplementary materials (tables).pdf
- Video_S1_donor_fascicle_selection.mp4
- __MACOSX/
- __MACOSX/._jcm-4188078-Supplementary materials (tables).docx
- __MACOSX/._Video_S1_donor_fascicle_selection.mp4
